# Supplementary material for: Innovative Polymeric Coatings with Dual Antifouling and Light-Activated Bactericidal Functions for Urinary Catheter Applications
Source: Polymers (Basel). 2024 Oct 24;16(21):2974. doi: 10.3390/polym16212974 (PMC11548113; doi:10.3390/polym16212974)
Supplement: Supplementary file 1 [file polymers-16-02974-s001.zip]

Archive with 1 entries (1 files):
- polymers-3237624-supplementary.pdf
